# Supplementary material for: Identification of thyroid hormone receptor binding sites in developing mouse cerebellum
Source: BMC Genomics. 2013 May 23;14:341. doi: 10.1186/1471-2164-14-341 (PMC3716714; doi:10.1186/1471-2164-14-341)
Supplement: Additional file 2 — List of Peaks Identified by Splitter in the Dong PND 4 Dataset. Additional file 2 shows the peaks found by applying the strategy elaborated in this paper to the ChIP-chip data from PND4. The file includes the following columns: the chromosome of the peak, the starting location of the peak, the corrected ending location of the peak, the number of probes in a peak, the gap value for the peak (highest distance between probes of a peak), the median signal intensity across probes within the peak, the ChIP-PCR validation results (NV = not validated, TP = true positive, FP = false positive; see section “Analysis of TR ChIP-chip Data”), the location of the peak with respect to the closest mRNA mapped by the UCSC genome browser on MM9 genome build (e = exon, i = intron, o = outside), the ID of the mRNA mapped, the mRNA symbol, the distance from the closest RNA for outside peaks, and the number of references relating the mRNA symbol to the terms “thyroid hormone” on Pubmed. The microarray data can be obtained at MIAMExpress http://www.ebi.ac.uk/arrayexpress/; accession number E-MEXP-180. [file 1471-2164-14-341-S2.xls]

## Sheet: Sheet1
Peak ID	Chr	Start	End Corrected	Nprobes	Gapmax	Signal	Validation	Location	mRNA ID	mRNA symbol	Distance	No. of refs
1	chr3	126700734	126701109	2	124	2.224	NV	e25|e17| e16|e12|	NM_178655|AK036018| AK082352|AK044634|	Ank2|Ank2| Ank2|Ank2|		0
2	chr2	174105864	174106699	3	337	2.224	NV	o	AK039035	Gnas	3121	18
3	chr8	98221226	98221816	2	340	2.171	NV	i|	AK129305|	mKIAA1180|		0
4	chr7	135357520	135357969	2	202	2.063	NV	o	NM_009943	Cox6a2	8089	0
5	chr2	131394967	131395499	2	272	1.988	NV	o	NM_013460	Adra1d	7478	0
6	chr1	93313967	93314423	2	208	1.983	TP	e2|	NM_011066|	Per2|		6
7	chr1	173150329	173150817	2	238	1.978	NV	e5|e5|	BC058978| NM_001037170|	Tomm40l|Tomm40l|		0
8	chr7	150192500	150193024	2	276	1.974	NV	i|i|e4|e3 |e3|e3 |e3|e3|	AK039657|AK041748| AY039000|NM_020286| AJ279792|AJ279793| AJ279794|AJ279795|	AK039657|Tspan32| Tspan32|Tspan32| Tspan32|Tspan32| Tspan32|Phemx|		0
9	chr8	87489815	87490307	2	244	1.957	NV	o	BC029252	Rnaseh2a	397	0
10	chr2	93476336	93477043	2	456	1.932	NV	o	NM_007442	Alx4	5547	0
11	chr3	87946878	87947459	2	336	1.905	NV	i|i|i|i|	NM_133665|S68893| S68895|AK141270|	Mef2d|Mef2d| Mef2d|Mef2d|		3
12	chr2	127345397	127346114	2	464	1.902	NV	i|i|i|	NM_019789|AF287732| AK016721|	Kcnip3|Kcnip3| DREAM/ calsenilin/ KChIP3|		1
13	chr2	24896352	24896934	2	324	1.888	NV	e25|e24| e5|e3|	NM_146251|BC021312| EU046569|BC027342|	Pnpla7|Pnpla7| Pnpla7|Pnpla7|		0
14	chr8	71318206	71318736	2	281	1.879	NV	e3|e3|e3| e3|e3|e3|	AK169819|AK083331| AK047093|NM_027590| AK147743|AK034498|	Ints10|Ints10 |Ints10|Ints10| Ints10|Ints10|		0
15	chr7	148134128	148134628	2	249	1.873	NV	o	NM_026820	Ifitm1	18496	0
16	chr7	28964046	28964516	2	213	1.858	NV	i|i|	NM_010092| NM_001037957|	Dyrk1b|Dyrk1b|		0
17	chr6	112340461	112340825	2	113	1.832	NV	o	AK054244	D630042P16Rik	13104	0
18	chr7	138081260	138081620	2	109	1.821	NV	i|	NM_019564|	Htra1|		0
19	chr1	52785706	52786284	2	324	1.819	NV	o	AK171946	2210010L05Rik	2122	0
20	chr1	172569257	172569727	2	222	1.801	NV	o	NM_177068	Olfml2b	5236	0
21	chr7	86042576	86042939	2	118	1.796	NV	i|i|i|i|	NM_026531|AK089090| AK017644|BC022614|	Isg20l1|Isg20l1| Isg20l1|Isg20l1|		0
22	chr7	80520916	80521288	2	127	1.783	NV	i|i|	NM_177740|BC059072|	Rgma|Rgma|		0
23	chr7	17477279	17478002	2	465	1.773	NV	e2|	NM_010320|	Gng8|		0
24	chr15	74509157	74510173	3	476	1.99	TP	o	AK157822	Arc	7173	37
25	chr11	98208012	98208442	2	176	1.921	NV	o	NM_144828	Ppp1r1b	1609	1
26	chr19	7345196	7345900	2	452	1.895	NV	e7|e6|e5|	AK052295|BC055719| NM_054048|	Rcor2|Rcor2| Rcor2|		1
27	chr15	76519605	76519975	2	122	1.835	NV	e3|i|i|	AK193686|NM_033371| AK220248|	Ppp1r16a|Ppp1r16a| Ppp1r16a|		1
28	chr17	43706958	43707376	2	168	1.783	NV	i|i|i|	AK155678|AK005158| NM_013737|	Pla2g7|Pla2g7| Pla2g7|		0
29	chr15	79852833	79853205	2	126	1.752	NV	o	AK087840	Pdgfb	7967	3
30	chr15	89253902	89254550	2	398	1.682	NV	e14|e14|	NM_009948|AK146851|	Cpt1b|Cpt1b|		0
31	chr17	28338616	28338982	2	120	1.671	NV	i|	NM_172617|	Zfp523|		0
32	chr10	57514939	57515347	2	156	1.658	TP	i|	NM_020561|	Smpdl3a|		0
33	chr11	72854005	72854643	2	384	1.633	NV	e17|	NM_018883|	Camkk1|		0
34	chr10	77813542	77813992	2	206	1.632	NV	i|i|	NM_053014|AK008965|	Agpat3|Agpat3|		0
35	chr10	126718983	126719561	2	330	1.625	NV	e2|i|i|	BC038259|NM_033072| AK158797|	Mbd6|Mbd6| Mbd6|		0
36	chr9	108405410	108406012	2	356	1.574	NV	o	NM_133794	Qars	4392	0
37	chr14	121309436	121309972	2	292	1.574	NV	o	AK017701	Ranbp5	443	0
38	chr10	60299885	60300475	2	338	1.552	NV	o	BC057560	Unc5b	6146	0
39	chr9	69246049	69246527	2	222	1.529	NV	i|i|i|i|	AK042916|AK041772| AK163917|NM_145618|	Narg2|Narg2| Narg2|Narg2|		0
40	chrX	7325659	7326157	2	254	1.499	NV	o	NM_207202	Ccdc120	7707	0
41	chr15	101090429	101091023	2	348	1.489	NV	o	NM_010444	Nr4a1	6269	92
42	chr17	63233959	63234321	2	110	1.471	NV	o	NM_010109	Efna5	3655	0
43	chr19	38338078	38338774	2	450	1.46	NV	o	AK035873	AK035873	528	0
44	chr14	22319784	22320336	3	178	1.448	NV	i|e2|e2| e2|e2|i|	AK052307|AK048336| AK135465|AK083123| AK045188|NM_017479|	Myst4|Myst4| Myst4|Myst4| Myst4|Myst4|		0
*Gene found in Table 2
