# Supplementary material for: Identification of thyroid hormone receptor binding sites in developing mouse cerebellum
Source: BMC Genomics. 2013 May 23;14:341. doi: 10.1186/1471-2164-14-341 (PMC3716714; doi:10.1186/1471-2164-14-341)
Supplement: Additional file 3 — List of Peaks Identified by Splitter in the Dong PND 15 Dataset. Additional file 3 shows the peaks found by applying the strategy elaborated in this paper to the ChIP-chip data from PND15. The file includes the following columns; the chromosome of the peak, the starting location of the peak, the corrected ending location of the peak, the number of probes in a peak, the gap value for the peak (highest distance between probes of a peak), the median signal intensity across probes in the peak, the ChIP-PCR validation results (NV = not validated, TP = true positive, FP =false positive; see section “Analysis of TR ChIP-chip Data”), the location of the peak with respect to the closest mRNA mapped by the UCSC genome browser on MM9 genome build (e = exon, i = intron, o = outside), the ID of the mRNA mapped, the mRNA symbol, the distance from the closest RNA for outside peaks, and the number of references relating the mRNA symbol to the terms “thyroid hormone” on Pubmed. The microarray data can be obtained at MIAMExpress http://www.ebi.ac.uk/arrayexpress/. [file 1471-2164-14-341-S3.xls]

## Sheet: Sheet1
Peak ID	Chr	Start	End Corrected	Nprobes	Gap	Signal	Validation	Location	mRNAID	mRNA symbol	Distance	No. of refs
1	chr7	127344457	127344897	2	195	2.689	TP	e8|e3|	NM_016669|AK163801|	Crym|Crym|		9
2	chr8	97537009	97537499	2	243	2.631	NV	e15|e15| e15|e14|	AK087268|AF166382| NM_018882|AK167547|	Gpr56|Gpr56| Gpr56|Gpr56|		1
3	chr1	82831717	82832402	2	439	2.601	NV	o	NM_010472	Hrb	3655	0
4	chr8	73034376	73034742	2	121	2.555	NV	o	NM_019883	Uba52	476	0
5	chr7	52422510	52422983	2	222	2.551	FP	i|	BC023331|	Slc17a7|		0
6	chr8	94882072	94882549	2	232	2.518	NV	e2|	NM_018826|	Irx5|		0
7	chr2	63936773	63937136	2	118	2.478	FP	o	BC059266	Fign	1072	0
8	chr8	15057301	15057953	2	404	2.38	NV	e2|	NM_008664|	Myom2|		0
9	chr4	128783518	128784221	2	457	2.358	NV	i|i|	NM_025452|AK009830|	Tmem54|Tmem54|		0
10	chr6	90569034	90570252	4	401	2.327	NV	i|e2|	NM_027868| NM_001037493|	Slc41a3|Slc41a3|		0
11	chr8	125224281	125224888	3	221	2.301	NV	o	NM_009824	Cbfa2t3h	2011	0
12	chr8	107749142	107749644	2	257	2.28	NV	e2|e2| e2|e2|	AK166937|NM_145604| AK051965|BC066826|	D230025D16Rik| D230025D16Rik| D230025D16Rik| D230025D16Rik|		0
13	chr2	131394967	131395499	2	272	2.276	NV	o	NM_013460	Adra1d	7478	0
14	chr9	21223744	21224614	3	364	2.252	FP	e8|	NM_021888|	Qtrt1|		0
15	chr3	89022839	89023393	2	309	2.252	NV	e7|	NM_013691|	Thbs3|		0
16	chr3	88066324	88066750	2	176	2.239	NV	o	NM_021375	Rhbg	8144	0
17	chr4	125823592	125824114	2	262	2.223	NV	o	NM_172145	2610027C15Rik	1132	0
18	chr4	154301726	154302271	2	300	2.179	NV	o	NM_178931	Tnfrsf14	85	0
19	chr5	23951682	23952258	2	329	2.166	NV	e2|	NM_022418|	Tmub1|		0
20	chr7	138081260	138081620	2	109	2.164	NV	i|	NM_019564|	Htra1|		0
21	chr5	34868596	34868951	2	110	2.122	NV	i|	NM_011893|	Sh3bp2|		0
22	chr2	131012675	131013294	2	374	2.118	NV	e2|e2|	NM_023117|BC057568|	Cdc25b|Cdc25b|		0
23	chr1	192923348	192923815	2	219	2.117	NV	i|i|	AK171970|NM_030060|	9130211I03Rik| 9130211I03Rik|		0
24	chr4	128965108	128965688	2	335	2.116	NV	i|i|	AK160756|NM_023485|	Sync|Sync|		0
25	chr5	143670058	143670564	2	246	2.094	NV	o	NM_007393	Actb	2161	0
26	chr7	108543652	108544111	2	214	2.093	NV	i|i|i|i|i|	NM_001040111|AJ621558| NM_001040112| NM_027180|NM_198096|	Centd2|Centd2| Centd2|Centd2| Centd2|		0
27	chr3	126700734	126701109	2	124	2.076	NV	e25|e17| e16|e12|	NM_178655|AK036018| AK082352|AK044634|	Ank2|Ank2| Ank2|Ank2|		0
28	chr7	17477279	17478002	2	465	2.037	NV	e2|	NM_010320|	Gng8|		0
29	chr6	97161310	97161673	2	108	2.014	NV	i|	NM_022992|	Arl6ip5|		0
30	chr2	179776846	179777294	2	203	2.004	FP	i|	NM_178750|	Ss18l1|		0
31	chr8	13159417	13159933	2	271	2.003	NV	e2|e2|	NM_010684|AK004637|	Lamp1|Lamp1|		0
32	chr2	174105864	174106699	3	337	1.998	NV	o	AK039035	Gnas	3121	18
33	chr2	180067766	180068281	2	255	1.981	NV	i|	NM_008093|	Gata5|		0
34	chr7	148377990	148378880	3	445	1.965	NV	e4|	BC061885|	Hras1|		1
35	chr7	148464995	148465622	2	382	1.949	NV	o	NM_011328	Sct	592	0
36	chr4	128553419	128553898	2	224	1.944	NV	o	NM_178110	Trim62	7485	0
37	chr5	115608783	115609156	2	128	1.94	NV	o	NM_175403	2410014A08Rik	1001	0
38	chr2	27527348	27527784	2	191	1.929	NV	o	NM_011305	Rxra	4936	7
39	chr7	28964046	28964759	3	254	1.924	NV	e2|e2|	NM_010092| NM_001037957|	Dyrk1b|Dyrk1b|		0
40	chr1	75231707	75232223	2	271	1.92	NV	o	BC011090	Dnajb10	820	0
41	chr5	34863611	34864238	2	382	1.905	NV	o	BC052083	Tnip2	7610	0
42	chr2	127345397	127346114	2	464	1.897	NV	i|i|i|	NM_019789|AF287732| AK016721|	Kcnip3|Kcnip3| DREAM/ calsenilin/KChIP3|		1
43	chr4	45843704	45844103	2	148	1.891	NV	o	NM_018741	Igfbpl1	4404	0
44	chr5	136721240	136721777	2	291	1.878	FP	o	BC049777	Sh2b2	1004	0
45	chr1	93313967	93314423	2	208	1.872	TP	e2|	NM_011066|	Per2|		6
46	chr5	4756950	4757494	2	299	1.867	NV	e2|	NM_021457|	Fzd1|		0
47	chr7	148134128	148134628	2	249	1.844	NV	o	NM_026820	Ifitm1	18496	0
48	chr2	32636879	32637540	2	401	1.841	NV	e9|i|	NM_025619|AK132137|	1700019L03Rik| Ptrh1|		0
49	chr8	108467119	108467530	2	166	1.834	NV	i|i|	NM_009195|AK149969|	Slc12a4| Slc12a4|		0
50	chr3	90066934	90067820	3	370	1.833	NV	e14|e10| e8|e4|	NM_028881|BC023091| AK014553|BC019713|	Crtc2|Crtc2| Crtc2|Crtc2|		0
51	chr1	78197650	78198091	2	196	1.831	FP	o	AK083424	Pax3	4380	1
52	chr8	96910274	96910637	2	118	1.828	NV	i|i|	NM_022331|AK081688|	Herpud1|Herpud1|		0
53	chr5	97427288	97427929	2	381	1.828	NV	i|i|	AK046752|NM_080708|	Bmp2k|Bmp2k|		0
54	chr2	32207807	32208580	3	335	1.826	NV	i|i|	NM_010065|L31395|	Dnm1|mKIAA4093|		0
55	chr2	103810618	103811403	3	318	1.825	TP	e3|e2|	AK013416|NM_008505|	Lmo2|Lmo2|		0
56	chr6	32536627	32537004	2	117	1.811	TP	i|	NM_175750|	Plxna4|		0
57	chr4	124615773	124616208	2	186	1.806	NV	e4|e3|	AK037053|NM_177573|	9930104L06Rik| 9930104L06Rik|		0
58	chr2	24903083	24903455	2	127	1.805	NV	e27|e26| e7|e5|	NM_146251|BC021312| EU046569|BC027342|	Pnpla7|Pnpla7| Pnpla7|Pnpla7|		0
59	chr7	108565215	108565780	2	317	1.799	NV	o	NM_001008548	Pde2a	4431	0
60	chr7	108534298	108534671	2	121	1.791	NV	i|i|i|i|	NM_001040111| AJ621558| NM_001040112| NM_027180|	Centd2|Centd2| Centd2|Centd2|		0
61	chr7	109590455	109590981	2	277	1.784	NV	e2|	NM_009103|	Rrm1|		0
62	chr7	31701741	31702370	2	384	1.784	NV	o	AK045564	Mag	2519	12
63	chr7	51030485	51031153	2	423	1.763	NV	i|i|	AK134755|AB016227|	AK134755|Klk11|		0
64	chr4	106984710	106985360	2	405	1.76	NV	o	AK077502	Yipf1	1675	0
65	chr2	160471716	160472085	2	124	1.758	NV	e2|e2|	AK166844|NM_009408|	Top1|Top1|		0
66	chr6	92140136	92140502	2	113	1.758	FP	e2|	NM_030081|	Zfyve20|		0
67	chr7	52869657	52870738	3	464	1.748	NV	e2|	NM_020013|	Fgf21|		1
68	chr7	51923278	51923931	2	407	1.741	NV	i|	AY363100|	Myh14|		0
69	chr5	31548676	31549054	2	133	1.741	NV	i|e9|	NM_147201|AK046142|	Nrbp1|Nrbp1|		0
70	chr7	148622490	148623119	2	384	1.739	NV	i|i|	NM_026646|AK018760|	Slc25a22|Slc25a22|		0
71	chr2	174104562	174105234	2	427	1.724	NV	o	AK039035	Gnas	4586	18
72	chr1	75499918	75500487	2	324	1.723	NV	e19|e11| e8|e4|	AK029863|NM_178884| AK162473|AK031074|	Obsl1|Obsl1| Obsl1|Obsl1|		0
73	chr7	31700170	31700729	2	299	1.722	TP	o	AK045564	Mag	878	12
74	chr3	52845317	52845973	2	411	1.716	NV	e2|e2|	NM_175386|AK172532|	Lhfp|Lhfp|		0
75	chr7	108533357	108533908	3	188	1.711	TP	e5|e3|i|	NM_001040111|AJ621558| NM_001040112|	Centd2|Centd2| Centd2|		0
76	chr4	137416409	137416960	2	305	1.668	NV	o	AK047359	Ece1	1251	0
77	chr2	25481417	25481845	2	183	1.663	NV	e5|i|	NM_007995|AK039020|	Fcna|AK039020|		0
78	chr4	62186073	62186647	2	329	1.656	NV	e2|	NM_177607|	4933430I17Rik|		0
79	chr2	28049852	28050346	2	249	1.653	NV	i|i|	NM_001038614| NM_001038613|	Olfm1|Olfm1|		0
80	chr8	94880530	94880904	2	129	1.652	NV	o	NM_018826	Irx5	790	0
81	chr2	160191359	160191999	2	395	1.635	NV	e2|	NM_010658|	Mafb|		0
82	chr7	152488550	152489007	2	212	1.633	NV	i|	NM_145379|	Mrgprf|		0
83	chr8	80959161	80959661	2	255	1.62	NV	e2|	NM_138944|	Pou4f2|		0
84	chr7	150192500	150193024	2	276	1.619	NV	i|i|e4|e3 |e3|e3| e3|e3|	AK039657|AK041748| AY039000|NM_020286| AJ279792|AJ279793| AJ279794|AJ279795|	AK039657|Tspan32| Tspan32|Tspan32| Tspan32|Tspan32| Tspan32|Phemx|		0
85	chr2	180330388	180330790	2	157	1.618	NV	o	AK038481	Col9a3	7099	0
86	chr4	154327029	154327729	3	263	1.614	TP	o	NM_010419	Hes5	7302	6
87	chr2	173044846	173045234	2	143	1.594	NV	o	AK008179	Zbp1	843	0
88	chr7	29546733	29547185	2	206	1.581	FP	e6|e5|	NM_010908|AY176058|	Nfkbib|Nfkbib|		0
89	chr7	29172656	29173371	2	463	1.57	NV	i|	NM_026042|	Med29|		0
90	chr2	119146509	119146983	2	228	1.566	NV	i|	AK039958|	AK039958|		0
91	chr6	85286943	85287650	3	317	1.561	NV	e2|e2|	NM_001003955| NM_177466|	Rab11fip5| Rab11fip5|		0
92	chr1	36126785	36127215	2	176	1.557	NV	i|	NM_015818|	Hs6st1|		0
93	chr2	93476336	93477043	2	456	1.552	NV	o	NM_007442	Alx4	5547	0
94	chr7	19935602	19936292	2	445	1.545	NV	e5|e5|	AK160703|NM_007948|	Ercc1|Ercc1|		0
95	chr3	37247585	37248298	2	468	1.544	NV	e2|	NM_008006|	Fgf2|		63
96	chr3	90316286	90316874	2	343	1.544	NV	i|	NM_011309|	S100a1|		0
97	chr2	92446287	92446768	2	236	1.542	NV	i|	AK134997|	Chst1|		1
98	chr4	133807818	133808429	3	230	1.489	NV	e2|	NM_001099296|	Grrp1|		0
99	chr11	69905111	69905765	2	404	3.271	NV	o	NM_007493	Asgr2	380	0
100	chr16	17506180	17506696	2	264	2.602	NV	e20|e21|	AK158809|NM_175178|	Aifm3|Aifm3|		0
101	chr11	117646206	117646796	2	342	2.582	NV	e7|e7| e6|	AK156764|AK171772| NM_181856|	Tmc8|Tmc8| Tmc8|		0
102	chr15	88965876	88966554	2	434	2.493	NV	e3|e9| i|e9|	AK178955|NM_013871| AK165741|AK011286|	Mapk12|Mapk12 |Mapk12|Mapk12|		0
103	chr15	79852833	79853205	2	126	2.472	NV	o	AK087840	Pdgfb	7967	3
104	chr10	57514939	57515347	2	156	2.46	TP	i|	NM_020561|	Smpdl3a|		0
105	chr10	77882614	77882976	2	116	2.443	TP	o	NM_007793	Cstb	5438	0
106	chr11	69613817	69614187	2	120	2.399	NV	i|	NM_010198|	Fgf11|		0
107	chr14	56215446	56215876	2	186	2.316	NV	e12|	NM_194346|	Rnf31|		0
108	chr15	81416435	81416819	2	140	2.304	FP	i|i|	AK042627|NM_177821|	Ep300|Ep300|		3
109	chr16	41532845	41533217	2	126	2.289	NV	i|	AK164171|	Lsamp|		8
110	chr16	90221400	90221784	2	138	2.263	NV	i|	NM_011434|	Sod1|		0
111	chr11	95704850	95705216	2	118	2.261	NV	e3|e3|	NM_023121| NM_001038664|	Gngt2|Gngt2|		1
112	chr19	10599441	10599925	2	238	2.209	NV	e2|e2| e2|e2|	AK044306|AK165330| NM_172302|AK053375|	5730453I16Rik| 5730453I16Rik| 5730453I16Rik| 5730453I16Rik|		0
113	chr15	96198147	96198767	2	360	2.208	NV	i|	NM_175251|	Arid2|		0
114	chr10	79460968	79461324	2	112	2.198	NV	e5|	NM_013850|	Abca7|		0
115	chr17	28338616	28338982	2	120	2.186	NV	i|	NM_172617|	Zfp523|		0
116	chr15	102236111	102236629	2	264	2.18	NV	o	EF200008	Sp1	1070	66
117	chr14	31741855	31742223	2	122	2.168	NV	o	NM_008407	Itih3	5495	0
118	chr9	103134524	103134942	2	162	2.146	NV	o	NM_133977	Trf	2326	74
119	chr18	38122382	38122772	2	144	2.126	NV	e5|	NM_175684|	Fchsd1|		0
120	chr15	88971788	88972346	2	312	2.111	NV	o	AK011286	Mapk12	1264	0
121	chr11	3993890	3994400	2	266	2.11	NV	e3|	NM_026443|	1700020C11Rik|		0
122	chr14	56203866	56204318	2	206	2.103	NV	o	AK148628	1500005A01Rik	227	0
123	chr19	5879568	5880244	2	430	2.095	NV	e3|e4| e3|	AK133879|AK170869| NM_134154|	AW491445| Slc25a45| Slc25a45|		0
124	chr8	3622027	3622402	2	115	2.089	NV	i|	AK011549|	AK011549|		0
125	chr15	101090429	101091023	2	348	2.074	NV	o	NM_010444	Nr4a1	6269	92
126	chr14	56502084	56502802	2	462	2.071	NV	e3|	NM_019820|	Cbln3|		0
127	chrX	7414165	7414777	2	364	2.066	NV	o	AK155131	Otud5	4179	0
128	chr17	68623443	68623905	2	218	2.065	NV	i|i|	NM_177278|AK053068|	L3mbtl4|L3mbtl4|		0
129	chrX	153931157	153931541	2	126	2.06	TP	o	NM_009214	Sms	1563	48
130	chr11	4965092	4965686	2	348	2.023	NV	o	BC031785	Gas2l1	383	1
131	chr18	32090738	32091594	3	396	2.022	NV	e2|	NM_144862|	Lims2|		0
132	chr14	31694983	31695397	2	164	2.016	NV	o	NM_018746	Itih4	4301	0
133	chr11	101526580	101527180	2	354	2.014	NV	e2|	NM_025404|	Arl4d|		0
134	chr18	50287962	50288532	2	316	2.013	NV	e2|	NM_008292|	Hsd17b4|		0
135	chr11	119219152	119219618	2	222	2.003	NV	e4|	NM_178743|	Slc26a11|		0
136	chr18	36898370	36899004	2	374	1.997	NV	e8|e8|	AK046207|NM_028036|	Tmco6|Tmco6|		0
137	chrX	141122825	141123207	2	132	1.993	NV	o	NM_001033795	Zcchc16	242	0
138	chr12	36883987	36884341	2	110	1.99	NV	e2|e2|	NM_178910|NM_146033|	Ankmy2|Ankmy2|		0
139	chr12	113882599	113883185	2	342	1.969	NV	i|i|	NM_013929|AF033112|	Siva1|Siva|		0
140	chr17	27072064	27072504	2	194	1.965	NV	e6|e6| e6|e6| e4|	NM_009343|AK144793| BC015077|AK133474| AK076365|	Phf1|Phf1|Phf1| Tctex-3|Tctex-3|		0
141	chr18	61201167	61201731	2	320	1.957	NV	o	NM_008809	Pdgfrb	3363	7
142	chr11	72973049	72973605	2	310	1.955	NV	o	NM_033321	P2rx5	421	0
143	chr15	74509157	74510173	3	476	1.953	TP	o	AK157822	Arc	7173	37
144	chr15	58912324	58912708	2	124	1.932	NV	i|i|i|	NM_144800|AK129139| AK046628|	Mtss1|Mtss1| mKIAA0429|		0
145	chr10	126430219	126430629	2	150	1.916	NV	i|	AK045068|	Ctdsp2|		0
146	chr11	95702514	95703232	2	474	1.912	NV	i|	NM_025659|	Abi3|		0
147	chrX	138824647	138825079	2	186	1.906	NV	o	NM_019477	Acsl4	1	0
148	chrX	7325659	7326157	2	254	1.896	NV	o	NM_207202	Ccdc120	7707	0
149	chr9	66005449	66005859	2	162	1.889	NV	o	AK158082	DAPK2	214	1
150	chr9	111341952	111342606	2	402	1.867	NV	i|	NM_172928|	Dclk3|		0
151	chr13	83643058	83643522	2	206	1.866	TP	e2|	NM_025282|	Mef2c|		3
152	chrX	50265416	50265890	2	228	1.861	NV	e2|e2| e2|e2|	AK157045|AK038320| NM_027642|AK028498|	mKIAA1823|Phf6 |Phf6|Phf6|		1
153	chr17	31271523	31272051	2	274	1.857	NV	o	NM_011575	Tff3	5495	0
154	chr10	126432485	126433303	4	268	1.848	TP	e7|e2|	AK045068|NM_146012|	Ctdsp2|Ctdsp2|		0
155	chr12	114371679	114372069	2	146	1.847	TP	e18|e19| i|	NM_054081|AF463504| BC112910|	Mta1|Mta1|Mta1|		1
156	chr19	5993526	5993930	2	160	1.832	NV	i|i|i|	AF084459|NM_007600| AK171405|	Capn1|Capn1| Capn1|		0
157	chr11	72828889	72829327	2	192	1.827	NV	o	NM_018883	Camkk1	3182	0
158	chr10	126602999	126604075	3	468	1.821	NV	e3|e2| e2|e3| e3|e2|	BC022180|AK086849| AK040324|NM_008080| BC019969|BC036996|	B4galnt1|B4galnt1 |B4galnt1|B4galnt1 |B4galnt1|B4galnt1|		0
159	chr15	102349043	102349765	2	478	1.812	NV	e2|e3| e3|i|	AK181782|NM_009319| AK143188|AK144205|	Tarbp2|Tarbp2| Tarbp2|Tarbp2|		0
160	chr14	104872120	104872784	2	420	1.805	NV	o	NM_011143	Pou4f1	5568	0
161	chr8	3631021	3631710	2	429	1.804	NV	e2|e2|	NM_011503|BC003477|	Stxbp2|Stxbp2|		0
162	chr11	53907117	53907667	2	290	1.786	NV	o	AK142624	P4ha2	6809	0
163	chr14	121309436	121309972	2	292	1.779	NV	o	AK017701	Ranbp5	443	0
164	chr11	62058965	62059473	2	248	1.771	NV	o	NM_007413	Adora2b	3012	0
165	chr11	59041905	59042433	2	282	1.749	NV	o	AK168081	Arf1	744	0
166	chr12	28027233	28027819	2	336	1.735	NV	o	NM_009234	Sox11	242	0
167	chr14	45608851	45609390	2	279	1.734	NV	e2|i|	NM_008964|AK144143|	Ptger2|AK144143|		0
168	chr15	84967866	84968224	2	112	1.732	NV	i|i|	AK006801|BC112373|	Ribc2|Ribc2|		0
169	chr16	20645376	20645958	2	336	1.728	NV	e21|e20| e20|e19| i|e14|	NM_177941|NM_177940| NM_139293|NM_177942| AK031951|BC030900|	Ece2|Ece2| Ece2|Ece2| Ece2|Ece2|		0
170	chr14	35182104	35182518	2	170	1.727	TP	o	NM_153127	Mmrn2	6171	0
171	chr11	52174093	52174571	2	232	1.716	NV	o	NM_011694	Vdac1	45	0
172	chr11	77029527	77030071	2	298	1.712	NV	e2|	NM_177710|	Ssh2|		0
173	chr14	34025780	34026508	2	484	1.695	NV	o	NM_153800	Arhgap22	3500	0
174	chr9	46030948	46031650	3	338	1.692	NV	o	NM_009692	Apoa1	5142	0
175	chr10	87319252	87319622	2	124	1.678	TP	o	NM_184052	Igf1	3152	24
176	chr15	76519175	76519975	3	430	1.662	NV	e3|i|i|	AK193686|NM_033371| AK220248|	Ppp1r16a| Ppp1r16a| Ppp1r16a|		1
177	chr9	108961370	108962006	2	392	1.652	NV	e2|e2| e2|i|i|	NM_011637| NM_001012236| BC060205| NM_172774| BC078458|	Trex1|Trex1| 6620401K05Rik| 6620401K05Rik| 6620401K05Rik|		1
178	chr10	74429151	74429509	2	112	1.649	NV	i|	AK017008|	Rtdr1|		0
179	chr9	44127860	44128402	2	296	1.644	NV	o	AK039220	Tmem24	37	0
180	chr13	43461087	43461651	2	318	1.628	NV	i|	AK002609|	Sirt5|		0
181	chr15	76173899	76174731	3	396	1.625	NV	e2|i|	NM_025567|AK170272|	Cyc1|Cyc1|		0
182	chr10	4522078	4522446	2	122	1.619	NV	o	NM_175374	Mtrf1l	151	0
183	chr11	62692979	62693493	2	268	1.605	NV	e2|	NM_026210|	Fam18b|		0
184	chr11	76660019	76660555	2	292	1.602	NV	o	AK142583	Cpd	45	2
185	chr9	107577514	107577888	2	130	1.599	NV	e2|	NM_008140|	Gnat1|		0
186	chr11	97560386	97560760	2	128	1.574	NV	i|e12|	AK142837|NM_009545|	Pcgf2|Pcgf2|		0
*Gene found in Table 2
