# Supplementary material for: Identification of thyroid hormone receptor binding sites in developing mouse cerebellum
Source: BMC Genomics. 2013 May 23;14:341. doi: 10.1186/1471-2164-14-341 (PMC3716714; doi:10.1186/1471-2164-14-341)
Supplement: Additional file 4 — List of peaks appearing in both PND4 and PND15 and overlapping with Dong et al [[11]]. [file 1471-2164-14-341-S4.xlsx]

## Sheet: Sheet1
PND4 Peak ID	PND15 Peak ID
1	27
2	32
5	13
6	45
8	84
10	93
12	42
15	47
16	39
18	20
23	28
24	143
27	176
29	103
31	115
32	104
37	163
40	148
41	125
Peak ID overlap with Dong et al.
PND15 Peak ID
10
22
26
38
55
86
139
