# Supplementary material for: Identification of thyroid hormone receptor binding sites in developing mouse cerebellum
Source: BMC Genomics. 2013 May 23;14:341. doi: 10.1186/1471-2164-14-341 (PMC3716714; doi:10.1186/1471-2164-14-341)
Supplement: Additional file 6 — Putative TREs in Splitter Peaks for PND4. The table below show the results of our novel dual-threshold PWM scanning approach for PND4. Columns are described as the peakID which is the corresponding identifier to the peakID identifier for PND4 in Additional file 1, strand on which the TRE is located, the start position with respect to the location “start” in Additional file 1, the end position with respect to the location “start” in Additional file 1, first half site, second half site, the PWM score of the first half site, the PWM score of the second half site, and the type of TRE {DR4=Direct repeat with a spacer of 4 nucleotides, IR0= Inverted repeat with no spacer, ER6 = Everted palindrome with a spacer of 6 nucleotides}. [file 1471-2164-14-341-S6.xls]

## Sheet: TREsPND4
peakID	strand	start	end	string	string2	score1	score2	type		Position Frequency Matrices
2	1	71	86	agggca	aggtgg	6.28	4.96	DR4
3	1	378	393	aggtta	agggta	7.65	5.04	DR4		DR4		1	2	3	4	5	6		1	2	3	4	5	6
4	-1	291	306	agggca	aggagt	6.28	4.21	DR4			A	7	0	0	1	0	8		7	0	0	2	0	6
4	1	341	358	taacct	agggga	7.65	5.22	ER6			C	0	0	0	2	6	0		0	0	0	0	4	0
7	1	140	157	tctcct	cggtga	6.15	4.51	ER6			G	1	8	8	4	0	0		1	8	8	5	2	1
8	1	193	210	ggacct	aggtca	4.7	8.89	ER6			T	0	0	0	1	2	0		0	0	0	1	2	1
8	1	446	463	agacct	gggaca	6.94	5.72	ER6
10	1	159	176	tctcct	gggata	6.15	4.48	ER6		ER6		1	2	3	4	5	6		1	2	3	4	5	6
12	1	36	53	tctcct	agggga	6.15	5.22	ER6			A	1	1	4	0	0	0		4	1	0	2	0	7
32	-1	217	232	agggca	ggggca	6.28	4.79	DR4			C	0	3	0	7	7	0		1	0	0	0	3	0
32	-1	212	227	agggca	agggca	6.28	6.28	DR4			G	1	3	0	0	0	0		2	6	7	2	3	0
32	-1	207	222	aggcca	agggca	6.96	6.28	DR4			T	5	0	3	0	0	7		0	0	0	3	1	0
37	1	334	349	aggaca	agggta	7.2	5.04	DR4
40	-1	390	405	gggcta	aggaca	4.23	7.2	DR4
41	1	563	580	tgacct	aagtca	8.89	4.43	ER6
