# Supplementary material for: Identification of thyroid hormone receptor binding sites in developing mouse cerebellum
Source: BMC Genomics. 2013 May 23;14:341. doi: 10.1186/1471-2164-14-341 (PMC3716714; doi:10.1186/1471-2164-14-341)
Supplement: Additional file 7 — Putative TREs in Splitter Peaks for PND15. The table below show the results of the known TRE motif scanning for PND15.Columns are described as the peakID which is the corresponding identifier to the peakID identifier for PND15 in Additional file 2, strand on which the TRE is located, the start position with respect to the location “start” in Additional file 2, the end position with respect to the location “start” in Additional file 2, first half site, second half site, the PWM score of the first half site, the PWM score of the second half site, and the type of TRE {DR4=Direct repeat with a spacer of 4 nucleotides, IR0= Inverted repeat with no spacer, ER6 = Everted palindrome with a spacer of 6 nucleotides}. [file 1471-2164-14-341-S7.xls]

## Sheet: TREsPND15
peakID	strand	start	end	string	string2	score1	score2	type		Position Frequency Matrices
2	1	187	204	agaccc	gggtta	5.46	6.16	ER6
3	1	204	221	taacct	aggtgt	7.65	5.89	ER6		DR4		1	2	3	4	5	6		1	2	3	4	5	6
6	1	12	29	tgtcct	agggct	7.2	4.34	ER6			A	33	0	0	13	2	37		35	1	0	12	3	41
8	-1	452	467	aggaga	agctga	6.15	4.13	DR4			C	1	0	2	10	26	0		0	0	3	9	23	0
9	1	637	654	ttacct	aggaca	6	7.2	ER6			G	12	48	46	6	13	4		13	47	45	6	16	2
10	-1	254	269	tggtca	aggcca	4.76	6.96	DR4			T	2	0	0	19	7	7		0	0	0	21	6	5
12	-1	347	362	aggcga	gggtga	5.9	6.34	DR4
14	-1	114	129	gggtca	aggaaa	7.4	4.31	DR4		ER6		1	2	3	4	5	6		1	2	3	4	5	6
23	-1	216	231	aggtgt	aggaga	5.89	6.15	DR4			A	3	2	11	0	0	0		17	1	0	4	2	17
26	1	345	360	aggtct	aggcca	6.94	6.96	DR4			C	2	5	2	20	21	2		0	1	1	2	13	0
30	-1	20	35	agctga	aggtga	4.13	7.83	DR4			G	2	13	2	1	0	0		4	18	20	4	4	0
32	1	72	87	agggca	aggtgg	6.28	4.96	DR4			T	14	1	6	0	0	19		0	1	0	11	2	4
40	-1	54	69	gggaca	aggtga	5.72	7.83	DR4
40	1	406	421	aggcta	aggtct	5.72	6.94	DR4		IR0		1	2	3	4	5	6		1	2	3	4	5	6
42	1	37	54	tctcct	agggga	6.15	5.22	ER6			A	9	0	2	0	0	7		3	1	7	0	0	0
49	-1	190	205	aggact	aggcca	5.26	6.96	DR4			C	0	1	0	3	9	0		1	1	3	9	10	0
55	1	544	559	gggaga	aggaca	4.66	7.2	DR4			G	2	10	9	1	1	1		0	8	0	1	0	0
56	-1	225	240	aggtct	aagtca	6.94	4.43	DR4			T	0	0	0	7	1	3		7	1	1	1	1	11
57	-1	19	34	gggcga	aggaca	4.42	7.2	DR4
58	1	303	318	aggtgt	aggtga	5.89	7.83	DR4
59	1	153	170	cgtcct	aggaga	4.34	6.15	ER6
60	-1	73	88	gggaca	aggtga	5.72	7.83	DR4
63	1	378	389	aggcca	agccct	6.96	4.34	IR0
67	1	441	458	tgccct	atgtca	6.28	4.43	ER6
69	-1	201	216	ggggca	aggtta	4.79	7.65	DR4
70	1	579	590	agatca	tgccct	4.38	6.28	IR0
72	1	227	244	tctcct	acgtca	6.15	5.75	ER6
73	1	257	268	agatca	cgacct	4.38	6.02	IR0
76	-1	413	428	gggcta	aggaca	4.23	7.2	DR4
82	1	300	311	aggccg	tgtcct	4.09	7.2	IR0
84	1	194	211	ggacct	aggtca	4.7	8.89	ER6
84	1	447	464	agacct	gggaca	6.94	5.72	ER6
85	-1	26	41	aggaca	agggca	7.2	6.28	DR4
86	-1	227	242	aggtgg	aggaca	4.96	7.2	DR4
87	1	85	96	aggcca	tgatct	6.96	4.38	IR0
87	1	283	298	aggtct	agctta	6.94	3.95	DR4
88	1	241	256	gggtta	gggcca	6.16	5.47	DR4
89	-1	501	516	aggaca	gggtgt	7.2	4.4	DR4
91	1	310	321	agggct	agacct	4.34	6.94	IR0
91	-1	443	458	aggtaa	ggggca	6	4.79	DR4
93	1	160	177	tctcct	gggata	6.15	4.48	ER6
94	-1	85	100	aggcca	gggtaa	6.96	4.51	DR4
96	1	253	270	tgagct	gggtca	5.19	7.4	ER6
96	1	255	270	agctga	gggtca	4.13	7.4	DR4
96	-1	423	438	aggcta	aggaca	5.72	7.2	DR4
96	1	433	450	tgtcct	agctca	7.2	5.19	ER6
99	1	21	32	gggtta	tgactt	6.16	4.43	IR0
104	-1	208	223	aggcca	agggca	6.96	6.28	DR4
104	-1	213	228	agggca	agggca	6.28	6.28	DR4
104	-1	218	233	agggca	ggggca	6.28	4.79	DR4
106	1	87	104	taccct	aggtaa	5.04	6	ER6
106	1	255	270	agggca	gggcta	6.28	4.23	DR4
106	1	290	307	cggcct	aggcca	4.09	6.96	ER6
111	1	74	89	tggtca	aggaga	4.76	6.15	DR4
122	1	340	351	gggtca	taccct	7.4	5.04	IR0
123	1	36	53	tggcct	aggcca	6.96	6.96	ER6
123	1	85	102	tgaccc	aggtat	7.4	4.06	ER6
125	1	564	581	tgacct	aagtca	8.89	4.43	ER6
130	1	565	580	aggtgg	gggtta	4.96	6.16	DR4
133	1	370	385	aggtaa	gggtgt	6	4.4	DR4
138	1	56	73	acacct	agggca	5.89	6.28	ER6
146	1	245	260	aggcca	gggcta	6.96	4.23	DR4
148	-1	391	406	gggcta	aggaca	4.23	7.2	DR4
152	-1	165	180	aggaca	gggcga	7.2	4.42	DR4
155	-1	39	54	gggaga	aggaga	4.66	6.15	DR4
155	-1	308	323	aggcca	aggcca	6.96	6.96	DR4
157	1	185	202	tcacct	agggct	7.83	4.34	ER6
158	-1	1020	1035	aggaga	aggagt	6.15	4.21	DR4
159	-1	631	646	aggttg	aggtga	4.78	7.83	DR4
160	-1	384	399	aggtcg	aggccg	6.02	4.09	DR4
161	1	244	261	ggacct	aggtga	4.7	7.83	ER6
161	1	437	448	acgtct	agacct	3.81	6.94	IR0
162	1	175	186	aggtct	ttacct	6.94	6	IR0
163	1	335	350	aggaca	agggta	7.2	5.04	DR4
164	1	393	408	gggtga	agctca	6.34	5.19	DR4
176	1	318	333	gggtca	aggtat	7.4	4.06	DR4
180	1	321	332	aggtga	tcagct	7.83	4.13	IR0
181	1	212	227	cggaca	aggtga	3.89	7.83	DR4
181	-1	516	531	agggta	gggtca	5.04	7.4	DR4
185	-1	157	172	aggact	aggaca	5.26	7.2	DR4
